# Supplementary material for: PD-1 Cellular Nanovesicles Carrying Gemcitabine to Inhibit the Proliferation of Triple Negative Breast Cancer Cell
Source: Pharmaceutics. 2022 Jun 14;14(6):1263. doi: 10.3390/pharmaceutics14061263 (PMC9229990; doi:10.3390/pharmaceutics14061263)
Supplement: Supplementary file 1 [file pharmaceutics-14-01263-s001.zip]

Archive with 1 entries (1 files):
- pharmaceutics-1706837-supplementary.pdf
